# Supplementary material for: Droplet Digital PCR Is an Improved Alternative Method for High-Quality Enumeration of Viable Probiotic Strains
Source: Front Microbiol. 2020 Jan 22;10:3025. doi: 10.3389/fmicb.2019.03025 (PMC6987037; doi:10.3389/fmicb.2019.03025)
Supplement: TABLE S1 — Raw data of cell quantification results using plate, PCR.live, and Flow.live. [file Table_1.xlsx]

## Sheet: Table_S1
	Strain	Product	Method	Cell_Counts	New.batch.order	Strain.factor
1	Bl-04	1	Plate	7.03333e+11	1	Bl-04
2	Bl-04	2	Plate	9.43333e+11	2	Bl-04
3	Bl-04	3	Plate	790000000000	3	Bl-04
4	Bi-07	4	Plate	6.06667e+11	32	Bi-07
5	Bi-07	5	Plate	3.73333e+11	33	Bi-07
6	Bi-07	6	Plate	700000000000	34	Bi-07
7	Bi-07	7	Plate	4.86667e+11	35	Bi-07
8	Bi-07	8	Plate	400000000000	36	Bi-07
9	Bi-07	9	Plate	4.83333e+11	37	Bi-07
10	Bi-07	10	Plate	4.83333e+11	38	Bi-07
11	Bi-07	11	Plate	440000000000	39	Bi-07
12	Bi-07	12	Plate	635000000000	40	Bi-07
13	HN019	15	Plate	3.76667e+11	41	HN019
14	HN019	16	Plate	370000000000	42	HN019
15	HN019	17	Plate	5.56667e+11	43	HN019
16	HN019	18	Plate	5.66667e+11	44	HN019
17	HN019	19	Plate	620000000000	45	HN019
18	HN019	20	Plate	570000000000	46	HN019
19	HN019	21	Plate	590000000000	47	HN019
20	HN019	22	Plate	6.13333e+11	48	HN019
21	La-14	23	Plate	3.63333e+11	49	La-14
22	La-14	24	Plate	NA	50	La-14
23	Lp-115	25	Plate	510000000000	24	Lp-115
24	Lp-115	26	Plate	790000000000	25	Lp-115
25	Lp-115	27	Plate	8.26667e+11	26	Lp-115
26	Lp-115	28	Plate	510000000000	27	Lp-115
27	Lp-115	29	Plate	6.06667e+11	28	Lp-115
28	Lp-115	30	Plate	630000000000	29	Lp-115
29	Lp-115	31	Plate	520000000000	30	Lp-115
30	Lp-115	32	Plate	630000000000	31	Lp-115
31	NCFM	33	Plate	1.97333e+11	4	NCFM
32	NCFM	34	Plate	3.66667e+11	5	NCFM
33	NCFM	35	Plate	182000000000	6	NCFM
34	NCFM	36	Plate	330000000000	7	NCFM
35	NCFM	37	Plate	360000000000	8	NCFM
36	NCFM	38	Plate	188000000000	9	NCFM
37	NCFM	39	Plate	350000000000	10	NCFM
38	NCFM	40	Plate	350000000000	11	NCFM
39	NCFM	41	Plate	420000000000	12	NCFM
40	NCFM	42	Plate	3.63333e+11	13	NCFM
41	NCFM	43	Plate	2.63333e+11	14	NCFM
42	NCFM	44	Plate	330000000000	15	NCFM
43	NCFM	45	Plate	290000000000	16	NCFM
44	NCFM	46	Plate	2.86667e+11	17	NCFM
45	NCFM	47	Plate	390000000000	18	NCFM
46	NCFM	48	Plate	420000000000	19	NCFM
47	NCFM	49	Plate	680000000000	20	NCFM
48	NCFM	50	Plate	3.86667e+11	21	NCFM
49	NCFM	51	Plate	340000000000	22	NCFM
50	NCFM	52	Plate	2.96667e+11	23	NCFM
51	Bl-04	1	Plate	820000000000	1	Bl-04
52	Bl-04	2	Plate	8.16667e+11	2	Bl-04
53	Bl-04	3	Plate	7.23333e+11	3	Bl-04
54	Bi-07	4	Plate	5.33333e+11	32	Bi-07
55	Bi-07	5	Plate	280000000000	33	Bi-07
56	Bi-07	6	Plate	5.46667e+11	34	Bi-07
57	Bi-07	7	Plate	440000000000	35	Bi-07
58	Bi-07	8	Plate	6.03333e+11	36	Bi-07
59	Bi-07	9	Plate	6.63333e+11	37	Bi-07
60	Bi-07	10	Plate	4.03333e+11	38	Bi-07
61	Bi-07	11	Plate	425000000000	39	Bi-07
62	Bi-07	12	Plate	5.86667e+11	40	Bi-07
63	HN019	15	Plate	3.73333e+11	41	HN019
64	HN019	16	Plate	3.23333e+11	42	HN019
65	HN019	17	Plate	5.63333e+11	43	HN019
66	HN019	18	Plate	6.03333e+11	44	HN019
67	HN019	19	Plate	670000000000	45	HN019
68	HN019	20	Plate	590000000000	46	HN019
69	HN019	21	Plate	540000000000	47	HN019
70	HN019	22	Plate	7.26667e+11	48	HN019
71	La-14	23	Plate	5.13333e+11	49	La-14
72	La-14	24	Plate	235000000000	50	La-14
73	Lp-115	25	Plate	510000000000	24	Lp-115
74	Lp-115	26	Plate	4.46667e+11	25	Lp-115
75	Lp-115	27	Plate	670000000000	26	Lp-115
76	Lp-115	28	Plate	460000000000	27	Lp-115
77	Lp-115	29	Plate	650000000000	28	Lp-115
78	Lp-115	30	Plate	670000000000	29	Lp-115
79	Lp-115	31	Plate	4.53333e+11	30	Lp-115
80	Lp-115	32	Plate	7.26667e+11	31	Lp-115
81	NCFM	33	Plate	220000000000	4	NCFM
82	NCFM	34	Plate	3.86667e+11	5	NCFM
83	NCFM	35	Plate	1.93333e+11	6	NCFM
84	NCFM	36	Plate	4.16667e+11	7	NCFM
85	NCFM	37	Plate	400000000000	8	NCFM
86	NCFM	38	Plate	182000000000	9	NCFM
87	NCFM	39	Plate	4.13333e+11	10	NCFM
88	NCFM	40	Plate	3.73333e+11	11	NCFM
89	NCFM	41	Plate	430000000000	12	NCFM
90	NCFM	42	Plate	3.36667e+11	13	NCFM
91	NCFM	43	Plate	240000000000	14	NCFM
92	NCFM	44	Plate	3.76667e+11	15	NCFM
93	NCFM	45	Plate	210000000000	16	NCFM
94	NCFM	46	Plate	3.43333e+11	17	NCFM
95	NCFM	47	Plate	390000000000	18	NCFM
96	NCFM	48	Plate	4.16667e+11	19	NCFM
97	NCFM	49	Plate	590000000000	20	NCFM
98	NCFM	50	Plate	4.16667e+11	21	NCFM
99	NCFM	51	Plate	3.63333e+11	22	NCFM
100	NCFM	52	Plate	310000000000	23	NCFM
101	Bl-04	1	Plate	7.36667e+11	1	Bl-04
102	Bl-04	2	Plate	9.26667e+11	2	Bl-04
103	Bl-04	3	Plate	790000000000	3	Bl-04
104	Bi-07	4	Plate	6.33333e+11	32	Bi-07
105	Bi-07	5	Plate	2.43333e+11	33	Bi-07
106	Bi-07	6	Plate	590000000000	34	Bi-07
107	Bi-07	7	Plate	450000000000	35	Bi-07
108	Bi-07	8	Plate	7.03333e+11	36	Bi-07
109	Bi-07	9	Plate	800000000000	37	Bi-07
110	Bi-07	10	Plate	4.53333e+11	38	Bi-07
111	Bi-07	11	Plate	440000000000	39	Bi-07
112	Bi-07	12	Plate	5.86667e+11	40	Bi-07
113	HN019	15	Plate	3.63333e+11	41	HN019
114	HN019	16	Plate	3.53333e+11	42	HN019
115	HN019	17	Plate	570000000000	43	HN019
116	HN019	18	Plate	520000000000	44	HN019
117	HN019	19	Plate	5.83333e+11	45	HN019
118	HN019	20	Plate	4.76667e+11	46	HN019
119	HN019	21	Plate	650000000000	47	HN019
120	HN019	22	Plate	6.66667e+11	48	HN019
121	La-14	23	Plate	450000000000	49	La-14
122	La-14	24	Plate	330000000000	50	La-14
123	Lp-115	25	Plate	550000000000	24	Lp-115
124	Lp-115	26	Plate	765000000000	25	Lp-115
125	Lp-115	27	Plate	780000000000	26	Lp-115
126	Lp-115	28	Plate	5.13333e+11	27	Lp-115
127	Lp-115	29	Plate	5.96667e+11	28	Lp-115
128	Lp-115	30	Plate	6.53333e+11	29	Lp-115
129	Lp-115	31	Plate	530000000000	30	Lp-115
130	Lp-115	32	Plate	6.16667e+11	31	Lp-115
131	NCFM	33	Plate	2.26667e+11	4	NCFM
132	NCFM	34	Plate	400000000000	5	NCFM
133	NCFM	35	Plate	1.85333e+11	6	NCFM
134	NCFM	36	Plate	3.96667e+11	7	NCFM
135	NCFM	37	Plate	360000000000	8	NCFM
136	NCFM	38	Plate	182000000000	9	NCFM
137	NCFM	39	Plate	3.66667e+11	10	NCFM
138	NCFM	40	Plate	3.46667e+11	11	NCFM
139	NCFM	41	Plate	4.53333e+11	12	NCFM
140	NCFM	42	Plate	3.26667e+11	13	NCFM
141	NCFM	43	Plate	310000000000	14	NCFM
142	NCFM	44	Plate	3.23333e+11	15	NCFM
143	NCFM	45	Plate	290000000000	16	NCFM
144	NCFM	46	Plate	3.46667e+11	17	NCFM
145	NCFM	47	Plate	3.86667e+11	18	NCFM
146	NCFM	48	Plate	4.06667e+11	19	NCFM
147	NCFM	49	Plate	440000000000	20	NCFM
148	NCFM	50	Plate	4.23333e+11	21	NCFM
149	NCFM	51	Plate	3.96667e+11	22	NCFM
150	NCFM	52	Plate	3.43333e+11	23	NCFM
151	Bl-04	1	PCR.Live	980000000000	1	Bl-04
152	Bl-04	2	PCR.Live	900000000000	2	Bl-04
153	Bl-04	3	PCR.Live	824500000000	3	Bl-04
154	Bi-07	4	PCR.Live	597500000000	32	Bi-07
155	Bi-07	5	PCR.Live	226500000000	33	Bi-07
156	Bi-07	6	PCR.Live	432000000000	34	Bi-07
157	Bi-07	7	PCR.Live	454500000000	35	Bi-07
158	Bi-07	8	PCR.Live	507000000000	36	Bi-07
159	Bi-07	9	PCR.Live	666000000000	37	Bi-07
160	Bi-07	10	PCR.Live	531000000000	38	Bi-07
161	Bi-07	11	PCR.Live	528000000000	39	Bi-07
162	Bi-07	12	PCR.Live	397500000000	40	Bi-07
163	HN019	15	PCR.Live	187000000000	41	HN019
164	HN019	16	PCR.Live	193500000000	42	HN019
165	HN019	17	PCR.Live	767500000000	43	HN019
166	HN019	18	PCR.Live	713000000000	44	HN019
167	HN019	19	PCR.Live	950000000000	45	HN019
168	HN019	20	PCR.Live	769500000000	46	HN019
169	HN019	21	PCR.Live	708000000000	47	HN019
170	HN019	22	PCR.Live	1278500000000	48	HN019
171	La-14	23	PCR.Live	345500000000	49	La-14
172	La-14	24	PCR.Live	375000000000	50	La-14
173	Lp-115	25	PCR.Live	713000000000	24	Lp-115
174	Lp-115	26	PCR.Live	661500000000	25	Lp-115
175	Lp-115	27	PCR.Live	928000000000	26	Lp-115
176	Lp-115	28	PCR.Live	558500000000	27	Lp-115
177	Lp-115	29	PCR.Live	892500000000	28	Lp-115
178	Lp-115	30	PCR.Live	898000000000	29	Lp-115
179	Lp-115	31	PCR.Live	912500000000	30	Lp-115
180	Lp-115	32	PCR.Live	850000000000	31	Lp-115
181	NCFM	33	PCR.Live	144000000000	4	NCFM
182	NCFM	34	PCR.Live	483000000000	5	NCFM
183	NCFM	35	PCR.Live	287000000000	6	NCFM
184	NCFM	36	PCR.Live	466500000000	7	NCFM
185	NCFM	37	PCR.Live	593000000000	8	NCFM
186	NCFM	38	PCR.Live	260000000000	9	NCFM
187	NCFM	39	PCR.Live	455500000000	10	NCFM
188	NCFM	40	PCR.Live	495000000000	11	NCFM
189	NCFM	41	PCR.Live	541000000000	12	NCFM
190	NCFM	42	PCR.Live	515500000000	13	NCFM
191	NCFM	43	PCR.Live	501500000000	14	NCFM
192	NCFM	44	PCR.Live	572000000000	15	NCFM
193	NCFM	45	PCR.Live	373500000000	16	NCFM
194	NCFM	46	PCR.Live	437000000000	17	NCFM
195	NCFM	47	PCR.Live	484500000000	18	NCFM
196	NCFM	48	PCR.Live	510500000000	19	NCFM
197	NCFM	49	PCR.Live	467000000000	20	NCFM
198	NCFM	50	PCR.Live	499500000000	21	NCFM
199	NCFM	51	PCR.Live	477000000000	22	NCFM
200	NCFM	52	PCR.Live	526500000000	23	NCFM
201	Bl-04	1	PCR.Live	963500000000	1	Bl-04
202	Bl-04	2	PCR.Live	860000000000	2	Bl-04
203	Bl-04	3	PCR.Live	828000000000	3	Bl-04
204	Bi-07	4	PCR.Live	599000000000	32	Bi-07
205	Bi-07	5	PCR.Live	222000000000	33	Bi-07
206	Bi-07	6	PCR.Live	411500000000	34	Bi-07
207	Bi-07	7	PCR.Live	452000000000	35	Bi-07
208	Bi-07	8	PCR.Live	506500000000	36	Bi-07
209	Bi-07	9	PCR.Live	670000000000	37	Bi-07
210	Bi-07	10	PCR.Live	527000000000	38	Bi-07
211	Bi-07	11	PCR.Live	523000000000	39	Bi-07
212	Bi-07	12	PCR.Live	402500000000	40	Bi-07
213	HN019	15	PCR.Live	195000000000	41	HN019
214	HN019	16	PCR.Live	200000000000	42	HN019
215	HN019	17	PCR.Live	779500000000	43	HN019
216	HN019	18	PCR.Live	711000000000	44	HN019
217	HN019	19	PCR.Live	811500000000	45	HN019
218	HN019	20	PCR.Live	754000000000	46	HN019
219	HN019	21	PCR.Live	710000000000	47	HN019
220	HN019	22	PCR.Live	1320000000000	48	HN019
221	La-14	23	PCR.Live	337500000000	49	La-14
222	La-14	24	PCR.Live	363000000000	50	La-14
223	Lp-115	25	PCR.Live	725500000000	24	Lp-115
224	Lp-115	26	PCR.Live	663500000000	25	Lp-115
225	Lp-115	27	PCR.Live	925500000000	26	Lp-115
226	Lp-115	28	PCR.Live	545000000000	27	Lp-115
227	Lp-115	29	PCR.Live	881000000000	28	Lp-115
228	Lp-115	30	PCR.Live	905000000000	29	Lp-115
229	Lp-115	31	PCR.Live	906500000000	30	Lp-115
230	Lp-115	32	PCR.Live	848500000000	31	Lp-115
231	NCFM	33	PCR.Live	144500000000	4	NCFM
232	NCFM	34	PCR.Live	466000000000	5	NCFM
233	NCFM	35	PCR.Live	286000000000	6	NCFM
234	NCFM	36	PCR.Live	464000000000	7	NCFM
235	NCFM	37	PCR.Live	611000000000	8	NCFM
236	NCFM	38	PCR.Live	274500000000	9	NCFM
237	NCFM	39	PCR.Live	447500000000	10	NCFM
238	NCFM	40	PCR.Live	483500000000	11	NCFM
239	NCFM	41	PCR.Live	544000000000	12	NCFM
240	NCFM	42	PCR.Live	503000000000	13	NCFM
241	NCFM	43	PCR.Live	514500000000	14	NCFM
242	NCFM	44	PCR.Live	561500000000	15	NCFM
243	NCFM	45	PCR.Live	380000000000	16	NCFM
244	NCFM	46	PCR.Live	461500000000	17	NCFM
245	NCFM	47	PCR.Live	412500000000	18	NCFM
246	NCFM	48	PCR.Live	501000000000	19	NCFM
247	NCFM	49	PCR.Live	442000000000	20	NCFM
248	NCFM	50	PCR.Live	491000000000	21	NCFM
249	NCFM	51	PCR.Live	485000000000	22	NCFM
250	NCFM	52	PCR.Live	534000000000	23	NCFM
251	Bl-04	1	PCR.Live	NA	1	Bl-04
252	Bl-04	2	PCR.Live	NA	2	Bl-04
253	Bl-04	3	PCR.Live	NA	3	Bl-04
254	Bi-07	4	PCR.Live	600500000000	32	Bi-07
255	Bi-07	5	PCR.Live	202000000000	33	Bi-07
256	Bi-07	6	PCR.Live	422000000000	34	Bi-07
257	Bi-07	7	PCR.Live	465000000000	35	Bi-07
258	Bi-07	8	PCR.Live	NA	36	Bi-07
259	Bi-07	9	PCR.Live	NA	37	Bi-07
260	Bi-07	10	PCR.Live	539500000000	38	Bi-07
261	Bi-07	11	PCR.Live	521000000000	39	Bi-07
262	Bi-07	12	PCR.Live	447000000000	40	Bi-07
263	HN019	15	PCR.Live	187500000000	41	HN019
264	HN019	16	PCR.Live	192000000000	42	HN019
265	HN019	17	PCR.Live	774000000000	43	HN019
266	HN019	18	PCR.Live	746500000000	44	HN019
267	HN019	19	PCR.Live	919500000000	45	HN019
268	HN019	20	PCR.Live	751500000000	46	HN019
269	HN019	21	PCR.Live	721500000000	47	HN019
270	HN019	22	PCR.Live	1325000000000	48	HN019
271	La-14	23	PCR.Live	322500000000	49	La-14
272	La-14	24	PCR.Live	374000000000	50	La-14
273	Lp-115	25	PCR.Live	702000000000	24	Lp-115
274	Lp-115	26	PCR.Live	715500000000	25	Lp-115
275	Lp-115	27	PCR.Live	873000000000	26	Lp-115
276	Lp-115	28	PCR.Live	552500000000	27	Lp-115
277	Lp-115	29	PCR.Live	891000000000	28	Lp-115
278	Lp-115	30	PCR.Live	881000000000	29	Lp-115
279	Lp-115	31	PCR.Live	931000000000	30	Lp-115
280	Lp-115	32	PCR.Live	848000000000	31	Lp-115
281	NCFM	33	PCR.Live	142500000000	4	NCFM
282	NCFM	34	PCR.Live	463000000000	5	NCFM
283	NCFM	35	PCR.Live	276500000000	6	NCFM
284	NCFM	36	PCR.Live	465000000000	7	NCFM
285	NCFM	37	PCR.Live	596500000000	8	NCFM
286	NCFM	38	PCR.Live	275500000000	9	NCFM
287	NCFM	39	PCR.Live	456500000000	10	NCFM
288	NCFM	40	PCR.Live	496000000000	11	NCFM
289	NCFM	41	PCR.Live	NA	12	NCFM
290	NCFM	42	PCR.Live	519500000000	13	NCFM
291	NCFM	43	PCR.Live	499500000000	14	NCFM
292	NCFM	44	PCR.Live	569000000000	15	NCFM
293	NCFM	45	PCR.Live	NA	16	NCFM
294	NCFM	46	PCR.Live	458500000000	17	NCFM
295	NCFM	47	PCR.Live	NA	18	NCFM
296	NCFM	48	PCR.Live	511500000000	19	NCFM
297	NCFM	49	PCR.Live	NA	20	NCFM
298	NCFM	50	PCR.Live	NA	21	NCFM
299	NCFM	51	PCR.Live	474500000000	22	NCFM
300	NCFM	52	PCR.Live	524500000000	23	NCFM
301	Bl-04	1	Flow.Live	579500000000	1	Bl-04
302	Bl-04	2	Flow.Live	618700000000	2	Bl-04
303	Bl-04	3	Flow.Live	584500000000	3	Bl-04
304	Bi-07	4	Flow.Live	461000000000	32	Bi-07
305	Bi-07	5	Flow.Live	201500000000	33	Bi-07
306	Bi-07	6	Flow.Live	445600000000	34	Bi-07
307	Bi-07	7	Flow.Live	398100000000	35	Bi-07
308	Bi-07	8	Flow.Live	558500000000	36	Bi-07
309	Bi-07	9	Flow.Live	402100000000	37	Bi-07
310	Bi-07	10	Flow.Live	374600000000	38	Bi-07
311	Bi-07	11	Flow.Live	418600000000	39	Bi-07
312	Bi-07	12	Flow.Live	490200000000	40	Bi-07
313	HN019	15	Flow.Live	301900000000	41	HN019
314	HN019	16	Flow.Live	429700000000	42	HN019
315	HN019	17	Flow.Live	461600000000	43	HN019
316	HN019	18	Flow.Live	531400000000	44	HN019
317	HN019	19	Flow.Live	554700000000	45	HN019
318	HN019	20	Flow.Live	480900000000	46	HN019
319	HN019	21	Flow.Live	527800000000	47	HN019
320	HN019	22	Flow.Live	511900000000	48	HN019
321	La-14	23	Flow.Live	337000000000	49	La-14
322	La-14	24	Flow.Live	366200000000	50	La-14
323	Lp-115	25	Flow.Live	645900000000	24	Lp-115
324	Lp-115	26	Flow.Live	785300000000	25	Lp-115
325	Lp-115	27	Flow.Live	819900000000	26	Lp-115
326	Lp-115	28	Flow.Live	655500000000	27	Lp-115
327	Lp-115	29	Flow.Live	769500000000	28	Lp-115
328	Lp-115	30	Flow.Live	769800000000	29	Lp-115
329	Lp-115	31	Flow.Live	633100000000	30	Lp-115
330	Lp-115	32	Flow.Live	759700000000	31	Lp-115
331	NCFM	33	Flow.Live	191700000000	4	NCFM
332	NCFM	34	Flow.Live	244100000000	5	NCFM
333	NCFM	35	Flow.Live	164600000000	6	NCFM
334	NCFM	36	Flow.Live	292000000000	7	NCFM
335	NCFM	37	Flow.Live	322000000000	8	NCFM
336	NCFM	38	Flow.Live	194800000000	9	NCFM
337	NCFM	39	Flow.Live	402900000000	10	NCFM
338	NCFM	40	Flow.Live	306400000000	11	NCFM
339	NCFM	41	Flow.Live	276400000000	12	NCFM
340	NCFM	42	Flow.Live	291200000000	13	NCFM
341	NCFM	43	Flow.Live	267200000000	14	NCFM
342	NCFM	44	Flow.Live	381600000000	15	NCFM
343	NCFM	45	Flow.Live	263100000000	16	NCFM
344	NCFM	46	Flow.Live	320200000000	17	NCFM
345	NCFM	47	Flow.Live	395900000000	18	NCFM
346	NCFM	48	Flow.Live	377200000000	19	NCFM
347	NCFM	49	Flow.Live	312300000000	20	NCFM
348	NCFM	50	Flow.Live	396500000000	21	NCFM
349	NCFM	51	Flow.Live	382200000000	22	NCFM
350	NCFM	52	Flow.Live	311100000000	23	NCFM
351	Bl-04	1	Flow.Live	575300000000	1	Bl-04
352	Bl-04	2	Flow.Live	586600000000	2	Bl-04
353	Bl-04	3	Flow.Live	571700000000	3	Bl-04
354	Bi-07	4	Flow.Live	464400000000	32	Bi-07
355	Bi-07	5	Flow.Live	201300000000	33	Bi-07
356	Bi-07	6	Flow.Live	508800000000	34	Bi-07
357	Bi-07	7	Flow.Live	400800000000	35	Bi-07
358	Bi-07	8	Flow.Live	561800000000	36	Bi-07
359	Bi-07	9	Flow.Live	402600000000	37	Bi-07
360	Bi-07	10	Flow.Live	369600000000	38	Bi-07
361	Bi-07	11	Flow.Live	39900000000	39	Bi-07
362	Bi-07	12	Flow.Live	489700000000	40	Bi-07
363	HN019	15	Flow.Live	309100000000	41	HN019
364	HN019	16	Flow.Live	426200000000	42	HN019
365	HN019	17	Flow.Live	468300000000	43	HN019
366	HN019	18	Flow.Live	510800000000	44	HN019
367	HN019	19	Flow.Live	563300000000	45	HN019
368	HN019	20	Flow.Live	473000000000	46	HN019
369	HN019	21	Flow.Live	516200000000	47	HN019
370	HN019	22	Flow.Live	524200000000	48	HN019
371	La-14	23	Flow.Live	342300000000	49	La-14
372	La-14	24	Flow.Live	354600000000	50	La-14
373	Lp-115	25	Flow.Live	623000000000	24	Lp-115
374	Lp-115	26	Flow.Live	789900000000	25	Lp-115
375	Lp-115	27	Flow.Live	819400000000	26	Lp-115
376	Lp-115	28	Flow.Live	645200000000	27	Lp-115
377	Lp-115	29	Flow.Live	776000000000	28	Lp-115
378	Lp-115	30	Flow.Live	744400000000	29	Lp-115
379	Lp-115	31	Flow.Live	639800000000	30	Lp-115
380	Lp-115	32	Flow.Live	761300000000	31	Lp-115
381	NCFM	33	Flow.Live	192800000000	4	NCFM
382	NCFM	34	Flow.Live	241400000000	5	NCFM
383	NCFM	35	Flow.Live	162000000000	6	NCFM
384	NCFM	36	Flow.Live	294800000000	7	NCFM
385	NCFM	37	Flow.Live	332600000000	8	NCFM
386	NCFM	38	Flow.Live	200100000000	9	NCFM
387	NCFM	39	Flow.Live	402500000000	10	NCFM
388	NCFM	40	Flow.Live	300500000000	11	NCFM
389	NCFM	41	Flow.Live	266300000000	12	NCFM
390	NCFM	42	Flow.Live	289700000000	13	NCFM
391	NCFM	43	Flow.Live	270200000000	14	NCFM
392	NCFM	44	Flow.Live	363800000000	15	NCFM
393	NCFM	45	Flow.Live	258600000000	16	NCFM
394	NCFM	46	Flow.Live	308900000000	17	NCFM
395	NCFM	47	Flow.Live	402900000000	18	NCFM
396	NCFM	48	Flow.Live	385600000000	19	NCFM
397	NCFM	49	Flow.Live	309100000000	20	NCFM
398	NCFM	50	Flow.Live	392300000000	21	NCFM
399	NCFM	51	Flow.Live	369600000000	22	NCFM
400	NCFM	52	Flow.Live	298400000000	23	NCFM
401	Bl-04	1	Flow.Live	606400000000	1	Bl-04
402	Bl-04	2	Flow.Live	601800000000	2	Bl-04
403	Bl-04	3	Flow.Live	584800000000	3	Bl-04
404	Bi-07	4	Flow.Live	450800000000	32	Bi-07
405	Bi-07	5	Flow.Live	200100000000	33	Bi-07
406	Bi-07	6	Flow.Live	487000000000	34	Bi-07
407	Bi-07	7	Flow.Live	392600000000	35	Bi-07
408	Bi-07	8	Flow.Live	559400000000	36	Bi-07
409	Bi-07	9	Flow.Live	415500000000	37	Bi-07
410	Bi-07	10	Flow.Live	366300000000	38	Bi-07
411	Bi-07	11	Flow.Live	410900000000	39	Bi-07
412	Bi-07	12	Flow.Live	487300000000	40	Bi-07
413	HN019	15	Flow.Live	309200000000	41	HN019
414	HN019	16	Flow.Live	436600000000	42	HN019
415	HN019	17	Flow.Live	462000000000	43	HN019
416	HN019	18	Flow.Live	NA	44	HN019
417	HN019	19	Flow.Live	551600000000	45	HN019
418	HN019	20	Flow.Live	476000000000	46	HN019
419	HN019	21	Flow.Live	523000000000	47	HN019
420	HN019	22	Flow.Live	509400000000	48	HN019
421	La-14	23	Flow.Live	346600000000	49	La-14
422	La-14	24	Flow.Live	361900000000	50	La-14
423	Lp-115	25	Flow.Live	635400000000	24	Lp-115
424	Lp-115	26	Flow.Live	806500000000	25	Lp-115
425	Lp-115	27	Flow.Live	809600000000	26	Lp-115
426	Lp-115	28	Flow.Live	640600000000	27	Lp-115
427	Lp-115	29	Flow.Live	776000000000	28	Lp-115
428	Lp-115	30	Flow.Live	766200000000	29	Lp-115
429	Lp-115	31	Flow.Live	629000000000	30	Lp-115
430	Lp-115	32	Flow.Live	768500000000	31	Lp-115
431	NCFM	33	Flow.Live	212900000000	4	NCFM
432	NCFM	34	Flow.Live	245700000000	5	NCFM
433	NCFM	35	Flow.Live	159600000000	6	NCFM
434	NCFM	36	Flow.Live	284800000000	7	NCFM
435	NCFM	37	Flow.Live	345800000000	8	NCFM
436	NCFM	38	Flow.Live	187600000000	9	NCFM
437	NCFM	39	Flow.Live	387200000000	10	NCFM
438	NCFM	40	Flow.Live	300700000000	11	NCFM
439	NCFM	41	Flow.Live	280700000000	12	NCFM
440	NCFM	42	Flow.Live	287800000000	13	NCFM
441	NCFM	43	Flow.Live	248900000000	14	NCFM
442	NCFM	44	Flow.Live	340100000000	15	NCFM
443	NCFM	45	Flow.Live	260000000000	16	NCFM
444	NCFM	46	Flow.Live	304400000000	17	NCFM
445	NCFM	47	Flow.Live	381100000000	18	NCFM
446	NCFM	48	Flow.Live	373900000000	19	NCFM
447	NCFM	49	Flow.Live	306200000000	20	NCFM
448	NCFM	50	Flow.Live	378900000000	21	NCFM
449	NCFM	51	Flow.Live	360200000000	22	NCFM
450	NCFM	52	Flow.Live	303600000000	23	NCFM
